# Supplementary material for: Xylogenesis and phloemogenesis in the flesh of sweet cherry fruit are limited to early-stage development
Source: Sci Rep. 2022 Jul 18;12:12274. doi: 10.1038/s41598-022-16544-1 (PMC9293894; doi:10.1038/s41598-022-16544-1)
Supplement: Supplementary file 2 — Supplementary Information 2. [file 41598_2022_16544_MOESM2_ESM.xlsx]

## Sheet: Fig.1
Raw data for figure 1
Figure 1. Developmental time course of change in mass (a), diameter (b), colour as indexed by the hue angle (c), and the osmotic potential of the expressed juice (d). The x-axis scale in days after full bloom (DAFB). Vertical dashed lines indicate stage I/II and stage II/III transition.
	DAFB	MW Mass	SE Mass	MW Diameter	SE Diameter	MW Colour	SE Colour	MW Osmotic Potential	SE Osmotic Potential
	(d)	(g)	(g)	(mm)	(mm)	(hue°)	(hue°)	(MPa)	(MPa)
	0	0.0312	0.0012087	2.5688	0.3695
	4	0.0304	0.0012167
	8	0.07	0.0080396	4.175	0.761
	12	0.0952	0.0133	4.4653	0.598
	14	0.3746	0.0177	8.4873	0.9384
	16	0.7184	0.0324	11.1683	1.243
	18	1.025	0.0222	12.1937	1.1814
	15	1.1629	0.0388	12.9756	0.9544	105.023	0.1611
	22	1.9589	0.0497	15.4518	0.8245	104.317	0.1389	-0.9186	0.1355
	28	2.0781	0.024	15.6252	0.6522	103.844	0.2129	-1.0058	0.0845
	36	2.459	0.0452	16.381	0.683	102.544	0.3642	-1.247	0.1412
	42	2.937	0.0867	17.7412	0.7114	100.338	0.5621	-1.2105	0.1869
	49	3.7294	0.0915	19.2198	0.7307	95.9046	0.7372	-1.2939	0.1663
	56	8.5778	0.2046	24.3988	1.049	24.4538	0.3602	-1.7608	0.2424
	64	10.22	0.2533	26.0307	1.1674	18.6533	0.3479	-2.2345	0.2716
	70	11.9208	0.3094	27.2525	1.3833	15.2817	0.3157	-2.4725	0.2606
	77	11.2708	0.3654	26.8468	1.1765	8.4482	0.3321	-2.2586	0.3407

## Sheet: Fig.2
Raw data for figure 2.
Figure 2. Developmental time course of change in cross-sectional areas of the median bundle (a,c,e,g,i) and the lateral bundle (b,d,f,h,j). (a,b) Whole bundle comprising xylem plus phloem. (c,d) Phloem. (e,f) Total xylem. (g,h) Intact xylem. (i,j). Ruptured xylem. The x-axis scale in days after full bloom (DAFB). The box represents the 25th and 75th percentiles, the horizontal line in the box the…
	DAFB	Replicate	Phloem + Xylem total median	Phloem intact median	Xylem total median	Xylem ruptured median	Xylem intact median	Phloem + Xylem total lateral	Phloem intact lateral	Xylem total lateral	Xylem ruptured lateral	Xylem intact lateral
	(d)		(mm²)	(mm²)	(mm²)	(mm²)	(mm²)	(mm²)	(mm²)	(mm²)	(mm²)	(mm²)
	0	3	12.4967	7.1597	5.2663	0	5.2663
	0	4	7.1778	4.1918	3.0637	0	3.0637	5.8346	3.6982	2.1804	0	2.1804
	0	5	7.5139	5.198	2.3484	0	2.3484	5.0254	3.1163	1.9186	0	1.9186
	0	7	8.4114	4.3258	4.1559	0	4.1559
	0	8	12.6012	7.8059	4.9486	0	4.9486	7.2618	5.0706	2.279	0	2.279
	0	9	10.4472	6.3868	4.1482	0	4.1482	5.9335	4.1477	1.8112	0	1.8112
	0	11	9.6257	5.335	4.3573	0	4.3573	5.8122	3.226	2.5965	0	2.5965
	0	12	7.777	4.4	3.4186	0	3.4186	6.7605	4.1673	2.6427	0	2.6427
	0	13	11.5287	6.6601	4.9143	0	4.9143	11.2544	6.3604	4.9249	0	4.9249
	0	14	7.9308	4.9924	2.9805	0	2.9805	7.7364	4.9921	2.7787	0	2.7787
	0	15	13.0835	7.6126	5.5381	0	5.5381	9.1661	5.7843	3.4304	0	3.4304
	4	1	14.1147	9.3596	4.7803	0	4.7803	10.476	6.2853	4.2342	0	4.2342
	4	2	11.0859	6.1416	5.0104	0	5.0104	9.6994	5.7937	3.9733	0	3.9733
	4	3	8.9126	5.0592	3.8619	0	3.8619	8.3275	4.9939	3.4028	0	3.4028
	4	4	9.9675	6.1024	3.9527	0	3.9527	7.0038	4.3	2.7147	0	2.7147
	4	5	13.1756	7.1989	6.0756	0	6.0756	7.0631	4.619	2.4754	0	2.4754
	4	6	9.9854	5.8825	4.1535	0	4.1535	6.7066	4.0356	2.7282	0	2.7282
	4	7	11.1971	6.5019	4.6848	0	4.6848	7.3274	4.5578	2.828	0	2.828
	4	8	7.3826	4.2735	3.1477	0	3.1477	8.4714	5.4524	3.0802	0	3.0802
	4	9	9.8212	5.9657	3.9457	0	3.9457	5.4189	3.2976	2.1694	0	2.1694
	8	1	16.6024	8.9489	7.7178	0	7.7178	18.4772	10.0625	8.5377	0	8.5377
	8	2	18.8027	10.7351	8.2556	0	8.2556	14.2035	9.2622	5.003	0	5.003
	8	3	10.7039	5.677	5.0834	0	5.0834	7.159	3.6176	3.6222	0	3.6222
	8	4	16.7055	10.066	6.7409	0	6.7409	11.6953	7.2561	4.4909	0	4.4909
	8	5	13.6901	7.7325	5.9952	0	5.9952	12.805	7.8827	4.9924	0	4.9924
	8	6	23.9459	11.6876	12.4171	0	12.4171	12.1075	7.796	4.3967	0	4.3967
	8	7	15.3092	8.1479	7.2831	0	7.2831	6.7424	4.0738	2.6929	0	2.6929
	8	8	13.1841	7.9267	5.3597	0	5.3597	10.1211	5.8468	4.2944	0	4.2944
	8	9	14.9648	8.6322	6.4553	0	6.4553	13.7506	8.0515	5.6948	0	5.6948
	8	10	15.8188	8.1939	7.6311	0	7.6311	16.3902	11.0413	5.4598	0	5.4598
	12	1	21.057	10.8728	10.3398	0	10.3398	24.7903	14.8559	9.8965	0	9.8965
	12	2	20.7769	12.2629	8.5178	0	8.5178	22.154	13.1139	9.0883	0	9.0883
	12	3	18.132	10.8555	7.3386	0	7.3386	19.1311	11.6866	7.5304	0	7.5304
	12	4	25.027	14.5909	10.5129	0	10.5129	20.312	11.9158	8.4894	0.1354	8.354
	12	5	20.6006	10.6241	10.0243	0	10.0243	23.8308	14.9253	8.9411	0.0742	8.8669
	12	6	22.7754	13.4051	9.4209	0	9.4209	27.9525	16.2583	11.7572	0.3639	11.3933
	12	7	21.6254	11.8526	9.9042	0	9.9042	18.094	10.4838	7.62	0.1862	7.4338
	12	8	14.6957	8.2992	6.4595	0	6.4595	16.6169	9.4937	7.1731	0	7.1731
	12	9	18.0389	10.4216	7.7381	0	7.7381	20.477	11.5089	9.0219	0	9.0219
	14	1	19.2002	10.9423	8.3257	0	8.3257	31.886	21.4963	10.4473	0.8429	9.6044
	14	2	17.2862	8.6309	8.7496	0	8.7496	21.7022	12.7825	9.0513	0	9.0513
	14	3	26.1373	13.8788	12.3829	0.1185	12.2644	28.6187	16.5437	12.1445	0.2342	11.9103
	14	4	28.6981	15.7314	13.0614	0	13.0614	26.4865	14.3688	12.1317	0.634	11.4977
	14	5	35.6613	17.2879	18.4239	0	18.4239	30.0489	18.0629	12.146	0	12.146
	14	6	32.7629	15.4793	17.3595	0	17.3595	19.9768	12.0562	7.9688	0.1806	7.7882
	14	7	17.853	11.2688	6.6908	0	6.6908	29.8422	18.6735	11.2277	0.7246	10.5031
	14	8	18.2173	10.1656	8.115	0	8.115	21.6083	12.6418	9.1228	0.2045	8.9183
	14	9	22.0156	10.941	11.2507	0	11.2507	28.0751	16.0975	12.0153	0.3285	11.6868
	16	1	37.8385	19.716	17.9613	0	17.9613	49.1119	30.9956	18.3709	0.5331	17.8378
	16	2	26.304	14.5819	12.0989	0	12.0989	39.295	19.6325	19.7079	1.9125	17.7954
	16	3	33.8689	16.8019	17.2229	0.8952	16.3277	51.1856	28.6047	22.6892	3.2802	19.409
	16	4	31.39	18.8131	12.7375	0	12.7375	33.1612	17.8527	15.5324	0.979	14.5534
	16	5	30.6668	17.39	13.319	0	13.319	39.0271	21.3811	17.7992	1.4946	16.3046
	16	6	34.1406	20.8692	13.5323	0	13.5323	33.2959	20.1751	13.2045	0.4064	12.7981
	16	7	34.5953	19.7585	15.0097	0	15.0097	34.3397	17.168	17.332	0.2584	17.0736
	16	8	42.427	21.7245	20.702	0.3284	20.3736	30.6996	16.6308	14.1336	0.6103	13.5233
	16	9	20.011	10.695	9.5143	0	9.5143	33.9047	21.0386	13.007	0.3503	12.6567
	16	10	34.0412	19.4878	14.6168	0	14.6168	37.9636	22.4552	15.595	1.5442	14.0508
	18	1	32.1465	18.2005	14.1425	0	14.1425	39.1259	18.8503	20.4169	3.2409	17.176
	18	2	36.1754	18.0329	18.3597	1.1439	17.2158	41.5079	25.786	15.7104	1.8539	13.8565
	18	3	39.6262	19.3938	20.424	0.9569	19.4671	46.6332	24.1696	22.9045	2.9638	19.9407
	18	4	38.356	21.7781	16.8138	0	16.8138	47.7114	25.9954	22.2513	1.8706	20.3807
	18	5	26.2713	13.7918	12.3737	1.6522	10.7215	29.5903	17.2495	12.4728	1.7403	10.7325
	18	6	34.446	20.6167	14.1028	0	14.1028	32.3968	18.963	13.6664	0.3228	13.3436
	18	7	33.8513	16.378	17.6009	0.7053	16.8956	38.5912	22.383	16.3155	1.0983	15.2172
	18	8	32.413	18.1265	14.4842	0.1768	14.3074	31.3005	17.9906	13.462	2.7947	10.6673
	18	9	38.5406	17.2075	22.0008	0.1753	21.8255	28.7607	16.208	12.7017	0.9441	11.7576
	18	10	36.8637	22.7329	14.1895	0.1389	14.0506	32.2372	18.9448	13.4966	1.5319	11.9647
	15	1	45.6918	31.1258	14.83	0	14.83	69.7282	46.9477	22.9564	0.8421	22.1143
	15	2	48.448	33.823	14.7358	0	14.7358	50.9399	33.2117	17.9402	1.1462	16.794
	15	3	43.8373	28.8365	15.1742	0	15.1742	65.9174	49.508	16.5176	0.9306	15.587
	15	4	41.7436	26.3624	15.6193	0	15.6193	61.5746	39.4546	22.3193	2.3072	20.0121
	15	5	50.5525	30.7687	19.9179	0	19.9179	69.4259	46.1271	23.4551	3.6873	19.7678
	15	6	54.9872	32.2945	23.1777	4.7339	18.4438	64.5101	45.8833	18.8103	0.6379	18.1723
	15	7	66.2044	37.8524	28.5839	3.3592	25.2248	49.2006	34.3592	14.9234	0	14.9234
	15	8	54.6849	34.7184	20.2776	0	20.2776	53.0193	36.5745	16.6695	0.8095	15.86
	15	9	49.3543	28.2232	21.3568	0.8913	20.4655	60.2433	42.5402	17.853	1.0318	16.8212
	22	3	78.7736	55.5545	23.4375	3.0786	20.3589	88.7237	54.9044	33.992	4.8635	29.1284
	22	4	112.717	71.9787	41.4336	6.7271	34.7065	75.7806	49.2942	26.6243	1.7541	24.8702
	22	5	82.5898	55.143	27.7501	0	27.7501	68.9948	45.6419	23.6171	1.2497	22.3674
	22	6	53.1927	32.1931	21.4872	0	21.4872	72.7059	49.501	23.357	2.3742	20.9828
	22	7	61.4825	39.5941	22.4505	0	22.4505	78.551	56.1435	22.5558	0.595	21.9608
	22	8	67.2536	42.8518	24.7713	4.1381	20.6332	88.7437	61.4271	27.5172	0.9319	26.5852
	22	9	80.7296	50.9738	30.1755	0	30.1755	70.3079	40.1896	30.3479	5.7885	24.5594
	22	10	62.6476	36.2655	26.54	0	26.54	71.7209	39.363	32.4884	2.604	29.8844
	22	11	101.248	63.3831	38.032	0	38.032	81.6084	53.8586	27.8916	1.9503	25.9414
	22	12	80.4946	47.0293	33.8877	0	33.8877
	28	1	71.4362	36.8938	34.5507	6.444	28.1067	89.7651	55.9453	33.9772	3.3219	30.6553
	28	2	91.2615	61.4281	30.2174	4.1842	26.0332	63.7881	44.2749	19.6555	1.5088	18.1467
	28	3	44.696	27.4607	17.4842	0.9912	16.493	44.1235	28.9923	15.2381	1.656	13.5821
	28	4	46.2068	25.1104	21.2559	0.8162	20.4396
	28	5	54.9681	32.7971	22.3392	1.9467	20.3925	54.9272	36.0791	19.0178	1.6876	17.3302
	28	6	47.8859	26.2982	21.9494	0.6993	21.2502	47.6361	30.2249	17.5655	0	17.5655
	28	7	51.6162	34.4798	17.5344	0	17.5344	57.8873	36.5605	21.48	4.5871	16.8929
	28	8						59.1181	40.8027	18.4278	2.9443	15.4834
	28	9	38.9978	21.126	18.3066	2.4177	15.889	59.3937	36.1878	23.3684	2.8633	20.5051
	28	11	72.4186	43.6308	29.2428	6.8555	22.3873	56.6251	39.5271	17.206	0.5339	16.6721
	28	12	37.9223	23.1202	14.9081	1.559	13.3492	49.8949	26.9292	23.1365	7.4818	15.6548
	28	13	57.0907	31.4141	26.0467	8.3182	17.7285
	28	14	43.7529	28.968	14.9511	0	14.9511
	36	1	103.461	77.2814	26.6238	0	26.6238	61.2376	36.0364	25.2574	2.5398	22.7175
	36	2	93.9271	68.8188	25.4173	2.0569	23.3604	51.5551	29.2555	22.4145	2.0522	20.3623
	36	3	67.25	43.5744	23.9561	4.7929	19.1633	56.827	34.5538	22.4052	3.98	18.4252
	36	4	95.6222	68.4606	27.5731	3.5217	24.0514
	36	5	46.7203	27.2258	19.7114	0.7355	18.9759
	36	6						60.3608	35.0331	25.4812	4.7186	20.7626
	36	7	47.3155	29.1165	18.4536	1.0435	17.4102	49.2363	29.0262	20.3392	3.8268	16.5124
	36	8	50.847	33.8349	17.3196	0	17.3196
	36	9	53.6146	35.8504	18.0473	0.9751	17.0722
	36	11	69.6764	50.1229	20.0375	4.295	15.7425	100.435	54.6019	45.9987	13.0283	32.9705
	36	12	37.1692	20.6632	16.478	0	16.478	57.7162	41.997	15.9014	0	15.9014
	36	13	40.9507	24.0462	17.2264	0.4783	16.7482
	36	14	132.046	75.0635	57.4763	13.5769	43.8994	55.8695	38.3583	17.72	0.8062	16.9138
	42	1	66.2567	45.1282	21.3232	0.7081	20.6151	72.1937	45.3427	26.9235	2.5706	24.3529
	42	2	84.024	54.8076	29.4716	0.9648	28.5068
	42	3	103.169	58.423	45.0272	8.6231	36.4042	62.219	32.1861	30.2578	2.9769	27.2809
	42	4	68.1107	36.9513	31.3033	10.1417	21.1617	46.2591	30.8543	15.5735	0.1703	15.4032
	42	5	76.6768	52.9707	23.8925	1.3706	22.5219
	42	6	104.66	56.4525	48.6307	8.8906	39.7401	53.3462	33.1726	20.2517	0.5282	19.7235
	42	7	65.089	44.9377	20.5168	1.5476	18.9692	40.9476	18.353	22.7142	2.2875	20.4267
	42	8	67.0377	38.9663	28.3826	2.4881	25.8945
	42	10						43.1717	27.7257	15.5885	0.0883	15.5003
	42	11						45.8712	28.035	17.934	3.2952	14.6387
	49	4	64.5321	39.0724	25.6714	0	25.6714
	49	5						36.7862	21.077	15.8509	0.4239	15.427
	49	6	61.4328	44.9853	16.5836	0	16.5836	64.9648	36.1418	28.9506	3.5936	25.357
	49	7	53.214	31.0383	22.9003	0	22.9003
	49	8	61.3691	41.3523	20.2621	0.6548	19.6073	59.7465	34.9886	24.9292	3.0709	21.8583
	49	9	66.9632	37.6407	29.6476	6.3451	23.3024	55.3612	28.8756	26.5855	3.2399	23.3456
	49	10	88.9541	39.2556	50.1265	19.4246	30.7019	47.4496	27.1256	20.4202	1.8002	18.62
	49	11						51.6537	31.3442	20.4187	2.6151	17.8035
	49	12	46.5169	29.7692	16.8719	0	16.8719	36.7976	23.3006	13.5979	0.6933	12.9046
	49	13	51.2466	28.8758	22.5835	3.6987	18.8848	42.4564	29.3274	13.25	0.9751	12.2749
	56	2	73.0071	42.46	30.8147	3.1718	27.6429	78.7645	51.7145	27.2452	2.0975	25.1476
	56	3	57.6649	38.3392	19.7198	0	19.7198
	56	5	36.2256	24.7719	11.7835	0	11.7835	43.6515	23.5887	20.1847	3.1568	17.0279
	56	6	53.2331	31.1455	22.3775	0	22.3775
	56	7						65.8721	42.7843	23.2181	3.1304	20.0877
	56	8	82.9221	51.7528	31.7754	0	31.7754	51.1379	31.2014	20.0354	1.0996	18.9358
	56	9	102.527	60.7092	41.9879	7.0299	34.958
	56	10	51.0266	33.9715	17.5484	0	17.5484
	56	11	45.9227	29.7785	16.3683	0.5616	15.8067
	56	13	66.2169	41.8901	24.7154	0	24.7154	66.0054	40.4429	25.7413	1.1045	24.6368
	56	14	92.1176	60.8469	31.7065	6.4564	25.2501	72.9579	44.7327	28.2954	6.915	21.3804
	56	15	102.973	63.0233	40.2551	0	40.2551	70.0952	40.1114	30.1382	3.8452	26.2931
	56	16	63.5792	43.8554	19.8516	0	19.8516	57.1419	30.8447	26.4232	8.0239	18.3993
	56	17	61.2552	35.1061	26.3655	4.7008	21.6648	52.714	38.5954	14.2855	0	14.2855
	56	19	51.0779	31.3639	19.9179	1.868	18.0499	60.0112	27.4043	32.7578	4.6161	28.1416
	64	1						77.5849	46.7469	30.999	2.4099	28.5891
	64	3						65.3993	33.6014	31.9055	4.1099	27.7956
	64	5	70.766	38.047	33.161	7.1624	25.9986
	64	6	71.0304	43.3673	27.9193	4.0672	23.8521
	64	7	80.9635	46.2317	35.0005	5.3954	29.6051	80.8838	54.0675	27.0578	0.3287	26.7291
	64	10	80.4356	52.8087	27.8024	2.3369	25.4654	47.0549	29.63	17.5287	0	17.5287
	64	11	90.0824	59.0073	31.4177	2.5072	28.9105
	64	13	114.277	71.3752	43.2778	15.4071	27.8707
	64	15	60.6015	39.8498	21.0701	2.6511	18.419
	64	17	119.57	94.6864	24.9882	0	24.9882
	64	18						59.402	30.2006	29.2938	5.2378	24.056
	64	22						60.1717	34.5471	25.761	2.6369	23.1241
	64	25						58.0055	28.3008	29.8256	3.1917	26.6339
	64	27	44.0267	21.304	23.0152	2.2324	20.7828
	70	1	81.7601	53.0204	28.5699	0	28.5699
	70	2	89.8536	61.2894	28.7796	0	28.7796
	70	3	55.4261	41.224	14.4822	0	14.4822	59.2009	36.8972	22.5004	4.0985	18.4019
	70	4	71.6836	43.079	28.9695	0	28.9695	56.9349	38.607	18.4679	0.7999	17.6679
	70	7						66.6537	41.746	24.9926	3.0147	21.9779
	70	8						60.2741	35.5007	24.9605	1.5523	23.4083
	70	10						64.9128	46.3378	18.7109	0	18.7109
	70	11	87.5835	58.2165	29.5171	0	29.5171
	70	13	46.3336	30.8101	15.8383	0	15.8383
	70	14	56.1994	28.057	28.3282	4.4901	23.8381
	70	15	69.7794	44.6287	25.0193	0	25.0193	55.9714	33.1907	22.9386	1.6245	21.3141
	70	16	57.2403	34.6925	22.8045	0	22.8045	55.1114	32.8991	22.4168	3.5432	18.8737
	70	27
	77	3	59.1257	36.7275	22.918	3.5441	19.3739
	77	4	78.3657	38.3296	40.6391	6.2168	34.4223	44.1792	23.1518	21.1394	4.8182	16.3212
	77	5	56.2512	36.3255	20.304	0.3007	20.0033	48.5668	25.3749	23.2996	3.0872	20.2124
	77	6	36.8472	25.0286	11.9941	0.4793	11.5148	55.3262	29.6424	25.8523	2.3876	23.4647
	77	7	50.0582	27.9809	22.3666	2.2976	20.069
	77	8	61.6124	35.9596	25.8945	0	25.8945
	77	9	81.7187	48.1141	33.8571	5.1003	28.7568
	77	11						41.7408	23.4411	18.4133	2.421	15.9922
	77	13	58.7729	30.7449	28.322	0	28.322	50.0398	29.3075	20.8516	3.795	17.0567
	77	14	51.1783	25.8262	25.6352	1.5305	24.1047	57.2972	32.2448	25.1808	1.8802	23.3006
	77	15						47.8453	30.1615	17.8509	0	17.8509
	77	16						64.9457	35.1941	29.8986	2.9404	26.9582

## Sheet: Fig.3
Raw data for figure 3.
Figure 3. Developmental time course of changes in distances and cross-sectional areas of the median bundle in the cheek region (a,c,e) and the lateral bundles in the shoulder regions (b,d,f). (a,b) Distance between pit and skin. (c,d) Distance between pit and xylem. (e,f) Areas of the intercellular spaces around the pit. The x-axis scale in days after full bloom (DAFB). The box represents the 25t…
	DAFB	Replicate	Distance Pit-Skin median	Distance Pit-Xylem median	Area intercellular space pit median	Distance Pit-Skin lateral	Distance Pit-Xylem lateral	Area intercellular space pit lateral
	(d)		(mm)	(mm)	(mm2)	(mm)	(mm)	(mm2)
	0	3	0.4252	0.0148	.	.	.	.
	0	4	0.3402	0.003402	.	0.311	0.008905	.
	0	5	0.348	0.00663	.	0.3154	0.0101	.
	0	7	0.3784	0.00605	.	.	.	.
	0	8	0.4046	0.00507	.	0.3842	0.00601	.
	0	9	0.3822	0.0135	.	0.3382	0.008515	.
	0	11	0.3891	0.0035	.	0.3734	0.00206	.
	0	12	0.3712	0.0162	.	0.3863	0.00354	.
	0	13	0.4593	0.00728	.	0.4401	0.0191	.
	0	14	0.3742	0.015	.	0.3564	0.0118	.
	0	15	0.4323	0.0151	.	0.4096	0.0133	.
	4	1	0.4314	0.0179	.	0.4365	0.0169	.
	4	2	0.4227	0.0143	.	0.4272	0.0147	.
	4	3	0.3812	0.00839	.	0.4118	0.00724	.
	4	4	0.3844	0.00808	.	0.3501	0.0106	.
	4	5	0.4368	0.0142	.	0.3784	0.0144	.
	4	6	0.4255	0.0218	.	0.3837	0.006805	.
	4	7	0.4406	0.0142	.	0.3815	0.0129	.
	4	8	0.4066	0.0273	.	0.3424	0.0119	.
	4	9	0.3944	0.0227	.	0.3177	0.00944	.
	8	1	0.6126	0.0396	.	0.6793	0.0169	.
	8	2	0.5661	0.0427	.	0.5717	0.0157	.
	8	3	0.4923	0.0278	.	0.4433	0.0187	.
	8	4	0.5821	0.0415	.	0.5936	0.016	.
	8	5	0.5294	0.0114	.	0.5594	0.0344	.
	8	6	0.535	0.027	.	0.5597	0.0328	.
	8	7	0.4865	0.032	.	0.3848	0.0187	.
	8	8	0.5072	0.0258	.	0.4727	0.016	.
	8	9	0.5583	0.0349	.	0.6652	0.0192	.
	8	10	0.6293	0.0272	.	0.737	0.0111	.
	12	1	0.7367	0.0182	.	0.933	0.0117	.
	12	2	0.6838	0.0183	.	0.8775	0.0109	.
	12	3	0.7648	0.0297	.	0.8468	0.0138	.
	12	4	0.8048	0.018	.	0.8733	0.0153	.
	12	5	0.7366	0.0192	.	0.8506	0.0197	.
	12	6	0.8489	0.0389	.	1.0564	0.0164	.
	12	7	0.6682	0.0135	.	0.8429	0.0212	.
	12	8	0.6033	0.0303	.	0.6636	0.0106	.
	12	9	0.8182	0.0651	.	0.9982	0.0162	.
	14	1	1.101	0.0349	.	1.2232	0.0281	.
	14	2	0.8611	0.0591	.	0.9715	0.0455	.
	14	3	1.1189	0.0692	.	1.1898	0.0205	.
	14	4	0.9975	0.0482	.	1.2168	0.0243	.
	14	5	1.0632	0.0392	.	1.3419	0.1981	.
	14	6	0.936	0.0257	.	1.0167	0.0389	.
	14	7	0.9903	0.0612	.	1.1176	0.0137	.
	14	8	0.8828	0.0182	.	1.077	0.0136	.
	14	9	1.0009	0.0363	.	1.1142	0.0151	.
	16	1	1.1133	0.0122	.	1.4555	0.0759	.
	16	2	0.9937	0.0382	.	1.3492	0.0124	.
	16	3	1.0659	0.0119	.	1.3084	0.0293	.
	16	4	1.1371	0.0172	.	1.4497	0.0161	.
	16	5	1.1692	0.0148	.	1.7491	0.0262	.
	16	6	1.1738	0.0452	.	1.44	0.0266	.
	16	7	1.1542	0.0665	.	1.2911	0.0182	.
	16	8	1.1355	0.0343	.	1.3268	0.0245	.
	16	9	0.983	0.0239	.	1.3361	0.0258	.
	16	10	1.154	0.0181	.	1.3907	0.0245	.
	18	1	1.265	0.0282	.	1.3796	0.0253	.
	18	2	1.2208	0.0222	.	1.5361	0.0871	.
	18	3	1.2677	0.0249	.	1.6864	0.0168	.
	18	4	1.1782	0.00604	.	1.5523	0.0258	.
	18	5	1.2485	0.0686	.	1.2699	0.0268	.
	18	6	1.1927	0.0143	.	1.4175	0.0185	.
	18	7	1.2571	0.0278	.	1.5541	0.0326	.
	18	8	1.3247	0.0202	.	1.5183	0.0282	.
	18	9	1.2052	0.063	.	1.356	0.0329	.
	18	10	1.3515	0.0171	.	1.3841	0.0316	.
	15	1	1.32719	0.04186	0	1.61181	0.07806	0
	15	2	1.45211	0.1676	0	1.52483	0.044245	0
	15	3	1.20061	0.11164	0	1.44856	0.03921	0
	15	4	1.15824	0.02093	0	1.37244	0.02518	0
	15	5	1.31902	0.07675	0	1.59794	0.02554	0
	15	6	1.24205	0.04884	0	1.65401	0.0376964	0
	15	7	1.29781	0.02791	0	1.51379	0.0661976	0
	15	8	1.30477	0.04884	0	1.65377	0.0600747	0
	15	9	1.3606	0.04186	0	1.64322	0.04281	0
	22	3	1.928	0.15413	0	2.12572	0.0759	0
	22	4	1.95083	0.11251	0	1.95323	0.088135	0
	22	5	1.87026	0.11862	0	1.95786	0.08975	0
	22	6	1.87774	0.12559	0	2.11868	0.051485	0
	22	7	1.80503	0.11186	0	2.09658	0.06449	0
	22	8	1.68923	0.07675	0	1.8897	0.085045	0
	22	9	1.75132	0.05582	0	2.00393	0.017675	0
	22	10	1.71764	0.06318	0	1.89276	0.024205	0
	22	11	1.90502	0.12559	0	1.9987	0.041735	0
	22	12	1.58392	0.03489	0	1.98201	0.10072	.
	28	1	1.96095	0.00719	0	2.17346	0.10036	0
	28	2	1.74574	0.0870787	5.49836	1.78649	0.095855	0
	28	3	1.71645	0.16746	0	1.69495	0.031895	0
	28	4	1.70945	0.04186	0	.	.	.
	28	5	1.91307	0.04884	0	2.17339	0.07231	0
	28	6	1.92576	0	0	1.88803	0.13762	0
	28	7	1.81605	0.07012	0	1.87069	0.09281	0
	28	8	.	.	.	1.82345	0.042625	0
	28	9	1.83637	0.06547	0	1.97737	0.067635	0
	28	11	1.87774	0.0582744	0	1.99015	0.12986	0
	28	12	1.60698	0.0518	0	1.91183	0.031655	0
	28	13	1.81497	0.04389	0	.	.	.
	28	14	2.0979	0.07123	0	2.03744	0.08202	.
	36	1	2.39325	0.146525	0	2.39615	0.058495	0
	36	2	2.22666	0.11943	0	2.17819	0.11503	0
	36	3	2.1282	0.06691	0	2.43186	0.05489	0
	36	4	2.3317	0.0475	0	.	.	.
	36	5	1.80726	0.05468	0	1.98433	0.13035	.
	36	6	.	.		2.47077	0.10884	0
	36	7	2.3537	0.02735	0	2.46461	0.04884	0
	36	8	1.81411	0.07626	0	.	.	.
	36	9	2.36764	0.0777	0	.	.	.
	36	11	2.13508	0.0295	0	2.44686	0.04498	2.32993
	36	12	2.00978	0.03597	0	2.31654	0.130285	0
	36	13	2.06729	0.05582	0	.	.	.
	36	14	1.88023	0.09353	0	2.26087	0.06521	0
	42	1	2.19946	0.059	0	2.43752	0.10897	0
	42	2	2.62788	0.01944	0	.	.	.
	42	3	2.22631	0.02791	0	2.45336	0.05828	0
	42	4	2.37234	0.04173	0	2.64853	0.279215	79.9966
	42	5	2.14233	0.03525	0	2.32413	0.07122	.
	42	6	2.39333	0.06331	0	2.67259	0.100055	0.92545
	42	7	2.10718	0.0870638	0	2.51205	0.123515	0
	42	8	2.73535	0.0223	0	2.46326	0.01395	.
	42	10	.	.	.	2.27877	0.080965	0
	42	11	.	.	.	2.90386	0.14022	2.51807
	49	4	3.40507	0.07842	0	.	.	.
	49	5	.	.	.	3.93577	0.146915	0.741965
	49	6	3.51703	0.22519	0	3.86786	0.14577	0
	49	7	3.30763	0.11081	10.2126	.	.	.
	49	8	3.7469	0.22236	0	4.2442	0.1985	1.56985
	49	9	3.35612	0.0813	0	3.79343	0.130955	0
	49	10	3.0003	0.0626	0	3.50972	0.14371	0
	49	11	.	.	.	4.01477	0.152355	2.52532
	49	12	3.31431	0.14392	0	3.54209	0.388275	3.33535
	49	13	3.45538	0.09281	0	3.9543	0.285835	9.50166
	56	2	6.9844	0.12734	0	6.90896	1.90841	213.585
	56	3	5.94576	0.969954	272.637	7.179	1.73973
	56	5	5.89628	1.02567	461.353	6.93696	1.60132	272.896
	56	6	5.54775	0.948947	204.912	.	.	.
	56	7	.	.	.	6.67285	1.1636	248.238
	56	8	5.62382	0.07675	0	6.58123	1.12288	138.724
	56	9	5.30977	0.167406	14.4915	5.90147	0.64649	.
	56	10	5.74288	0.69788	185.695	.	.	.
	56	11	6.01489	0.69076	127.721	.	.	.
	56	13	5.85507	0.58614	183.935	6.77689	1.40955	241.398
	56	14	6.22406	0.10466	0	6.74317	1.58119	526.951
	56	15	7.04772	0.13257	60.6114	7.12652	1.97846	315.372
	56	16	5.44236	0.60005	80.1835	6.32244	1.43437	269.123
	56	17	6.74192	0.08993	0	7.07556	2.11415	436.254
	56	19	6.09841	0.03813	0	6.77529	1.18649	242.25
	64	1	.	.	.	7.07506	1.81761	294.292
	64	3	.	.	.	7.41967	1.56316	0
	64	5	6.95666	1.48619	0	.	.	.
	64	6	6.82592	0.43265	0	.	.	.
	64	7	6.41496	0.05684	0	7.14375	1.8761	47.6673
	64	10	7.26506	0.10648	35.7536	7.77348	1.82541	288.913
	64	11	6.73352	0.03886	0	7.57353	1.97538	.
	64	13	6.11955	0.01079	0	.	.	.
	64	15	6.9988	0.05006	0	.	.	.
	64	17	6.67037	0.98383	18.4417	.	.	.
	64	18	.	.	.	7.51537	2.1573	0
	64	22	.	.	.	7.40739	1.69124	0
	64	25	.	.	.	6.88565	0.94904	0
	64	27	7.31228	0.04864	7.51386	7.87775	2.66536	.
	70	1	7.42418	0.19537	19.2223	7.15237	0.08276	.
	70	2	7.39746	0.06044	12.4486	.	.	.
	70	3	8.09389	0.27212	154.132	7.85867	2.01118	15.1449
	70	4	7.34819	0.1333	0	7.31765	1.69629	0
	70	7	.	.	.	6.95202	1.31586	0
	70	8	.	.	.	7.54473	1.0852	0
	70	10	.	.	.	7.71473	1.75451	0
	70	11	7.18709	0.33491	60.8681	.	.	.
	70	13	7.08141	1.11692	27.6833	.	.	.
	70	14	8.41956	0.48149	4.95748	.	.	.
	70	15	10.5309	0.27909	15.1012	8.15755	2.5152	0
	70	16	7.58451	0.73345	57.2273	7.77405	1.88898	0
	70	27	.	.	.	7.87775	2.66536
	77	3	7.60322	0.80267	3.82491	.	.	.
	77	4	6.5095	0.081	0	6.57069	1.33871	0
	77	5	7.31419	0.54428	10.1111	7.18292	1.51448	0
	77	6	8.06608	2.15611	0	8.04415	2.59145	0
	77	7	7.40297	0.84438	0	.	.	.
	77	8	6.707	0.11164	43.3823	.	.	.
	77	9	7.12447	0.02791	0	.	.	.
	77	11	.	.	.	7.96913	1.59103	0
	77	13	7.8008	1.29786	26.158	7.92936	1.82571	0
	77	14	5.8676	0.12395	0	6.97987	1.56881	0
	77	15	.	.	.	6.26992	0.73337	58.1649
	77	16	.	.	.	6.26905	1.12122	0

## Sheet: Supplementary Figure S1
Partitioning of the increase in total bundle area into an increase in areas of phloem, xylem and intercellulars
	Total area	Area of	Area of	Area of
	of bundle	phloem	xylem	intercellular
bundle	PXIx	P	X	Ix
	(mm²)	(mm²)	(mm²)	(mm²)
median	12.4967	7.1597	5.2663	0			SAS extract:
median	7.1778	4.1918	3.0637	0
median	7.5139	5.198	2.3484	0			Dependent	Independent	DF	Parameter-	Standard	t-value	Pr > |t|
median	8.4114	4.3258	4.1559	0						estimates	error			r2
median	12.6012	7.8059	4.9486	0			P	PXIx	1	0.61742	0.0038	162.27	<.0001	0.9881
median	10.4472	6.3868	4.1482	0			X	PXIx	1	0.34711	0.00332	104.4	<.0001	0.9718
median	9.6257	5.335	4.3573	0			Ix	PXIx	1	0.03898	0.00228	17.08	<.0001	0.4799
median	7.777	4.4	3.4186	0
median	11.5287	6.6601	4.9143	0					sum	1.00351
median	7.9308	4.9924	2.9805	0
median	13.0835	7.6126	5.5381	0
median	14.1147	9.3596	4.7803	0				P = 0.6174 (+/-0.0038) x PXlx, r2=0.99***
median	11.0859	6.1416	5.0104	0				X = 0.3471 (+/-0.0033) x PXlx, r2=0.97***
median	8.9126	5.0592	3.8619	0				Ix = 0.0390 (+/-0.0023) x PXlx, r2=0.48***
median	9.9675	6.1024	3.9527	0
median	13.1756	7.1989	6.0756	0
median	9.9854	5.8825	4.1535	0
median	11.1971	6.5019	4.6848	0
median	7.3826	4.2735	3.1477	0
median	9.8212	5.9657	3.9457	0
median	16.6024	8.9489	7.7178	0
median	18.8027	10.7351	8.2556	0
median	10.7039	5.677	5.0834	0
median	16.7055	10.066	6.7409	0
median	13.6901	7.7325	5.9952	0
median	23.9459	11.6876	12.4171	0
median	15.3092	8.1479	7.2831	0
median	13.1841	7.9267	5.3597	0
median	14.9648	8.6322	6.4553	0
median	15.8188	8.1939	7.6311	0
median	21.057	10.8728	10.3398	0
median	20.7769	12.2629	8.5178	0
median	18.132	10.8555	7.3386	0
median	25.027	14.5909	10.5129	0
median	20.6006	10.6241	10.0243	0
median	22.7754	13.4051	9.4209	0
median	21.6254	11.8526	9.9042	0
median	14.6957	8.2992	6.4595	0
median	18.0389	10.4216	7.7381	0
median	19.2002	10.9423	8.3257	0
median	17.2862	8.6309	8.7496	0
median	26.1373	13.8788	12.2644	0.1185
median	28.6981	15.7314	13.0614	0
median	35.6613	17.2879	18.4239	0
median	32.7629	15.4793	17.3595	0
median	17.853	11.2688	6.6908	0
median	18.2173	10.1656	8.115	0
median	22.0156	10.941	11.2507	0
median	37.8385	19.716	17.9613	0
median	26.304	14.5819	12.0989	0
median	33.8689	16.8019	16.3277	0.8952
median	31.39	18.8131	12.7375	0
median	30.6668	17.39	13.319	0
median	34.1406	20.8692	13.5323	0
median	34.5953	19.7585	15.0097	0
median	42.427	21.7245	20.3736	0.3284
median	20.011	10.695	9.5143	0
median	34.0412	19.4878	14.6168	0
median	32.1465	18.2005	14.1425	0
median	36.1754	18.0329	17.2158	1.1439
median	39.6262	19.3938	19.4671	0.9569
median	38.356	21.7781	16.8138	0
median	26.2713	13.7918	10.7215	1.6522
median	34.446	20.6167	14.1028	0
median	33.8513	16.378	16.8956	0.7053
median	32.413	18.1265	14.3074	0.1768
median	38.5406	17.2075	21.8255	0.1753
median	36.8637	22.7329	14.0506	0.1389
median	45.6918	31.1258	14.83	0
median	48.448	33.823	14.7358	0
median	43.8373	28.8365	15.1742	0
median	41.7436	26.3624	15.6193	0
median	50.5525	30.7687	19.9179	0
median	54.9872	32.2945	18.4438	4.7339
median	66.2044	37.8524	25.2248	3.3592
median	54.6849	34.7184	20.2776	0
median	49.3543	28.2232	20.4655	0.8913
median	78.7736	55.5545	20.3589	3.0786
median	112.717	71.9787	34.7065	6.7271
median	82.5898	55.143	27.7501	0
median	53.1927	32.1931	21.4872	0
median	61.4825	39.5941	22.4505	0
median	67.2536	42.8518	20.6332	4.1381
median	80.7296	50.9738	30.1755	0
median	62.6476	36.2655	26.54	0
median	101.248	63.3831	38.032	0
median	80.4946	47.0293	33.8877	0
median	71.4362	36.8938	28.1067	6.444
median	91.2615	61.4281	26.0332	4.1842
median	44.696	27.4607	16.493	0.9912
median	46.2068	25.1104	20.4396	0.8162
median	54.9681	32.7971	20.3925	1.9467
median	47.8859	26.2982	21.2502	0.6993
median	51.6162	34.4798	17.5344	0
median	38.9978	21.126	15.889	2.4177
median	72.4186	43.6308	22.3873	6.8555
median	37.9223	23.1202	13.3492	1.559
median	57.0907	31.4141	17.7285	8.3182
median	43.7529	28.968	14.9511	0
median	103.461	77.2814	26.6238	0
median	93.9271	68.8188	23.3604	2.0569
median	67.25	43.5744	19.1633	4.7929
median	95.6222	68.4606	24.0514	3.5217
median	46.7203	27.2258	18.9759	0.7355
median	47.3155	29.1165	17.4102	1.0435
median	50.847	33.8349	17.3196	0
median	53.6146	35.8504	17.0722	0.9751
median	69.6764	50.1229	15.7425	4.295
median	37.1692	20.6632	16.478	0
median	40.9507	24.0462	16.7482	0.4783
median	132.046	75.0635	43.8994	13.5769
median	66.2567	45.1282	20.6151	0.7081
median	84.024	54.8076	28.5068	0.9648
median	103.169	58.423	36.4042	8.6231
median	68.1107	36.9513	21.1617	10.1417
median	76.6768	52.9707	22.5219	1.3706
median	104.66	56.4525	39.7401	8.8906
median	65.089	44.9377	18.9692	1.5476
median	67.0377	38.9663	25.8945	2.4881
median	64.5321	39.0724	25.6714	0
median	61.4328	44.9853	16.5836	0
median	53.214	31.0383	22.9003	0
median	61.3691	41.3523	19.6073	0.6548
median	66.9632	37.6407	23.3024	6.3451
median	88.9541	39.2556	30.7019	19.4246
median	46.5169	29.7692	16.8719	0
median	51.2466	28.8758	18.8848	3.6987
median	73.0071	42.46	27.6429	3.1718
median	57.6649	38.3392	19.7198	0
median	36.2256	24.7719	11.7835	0
median	53.2331	31.1455	22.3775	0
median	82.9221	51.7528	31.7754	0
median	102.527	60.7092	34.958	7.0299
median	51.0266	33.9715	17.5484	0
median	45.9227	29.7785	15.8067	0.5616
median	66.2169	41.8901	24.7154	0
median	92.1176	60.8469	25.2501	6.4564
median	102.973	63.0233	40.2551	0
median	63.5792	43.8554	19.8516	0
median	61.2552	35.1061	21.6648	4.7008
median	51.0779	31.3639	18.0499	1.868
median	70.766	38.047	25.9986	7.1624
median	71.0304	43.3673	23.8521	4.0672
median	80.9635	46.2317	29.6051	5.3954
median	80.4356	52.8087	25.4654	2.3369
median	90.0824	59.0073	28.9105	2.5072
median	114.277	71.3752	27.8707	15.4071
median	60.6015	39.8498	18.419	2.6511
median	119.57	94.6864	24.9882	0
median	44.0267	21.304	20.7828	2.2324
median	81.7601	53.0204	28.5699	0
median	89.8536	61.2894	28.7796	0
median	55.4261	41.224	14.4822	0
median	71.6836	43.079	28.9695	0
median	87.5835	58.2165	29.5171	0
median	46.3336	30.8101	15.8383	0
median	56.1994	28.057	23.8381	4.4901
median	69.7794	44.6287	25.0193	0
median	57.2403	34.6925	22.8045	0
median	59.1257	36.7275	19.3739	3.5441
median	78.3657	38.3296	34.4223	6.2168
median	56.2512	36.3255	20.0033	0.3007
median	36.8472	25.0286	11.5148	0.4793
median	50.0582	27.9809	20.069	2.2976
median	61.6124	35.9596	25.8945	0
median	81.7187	48.1141	28.7568	5.1003
median	58.7729	30.7449	28.322	0
median	51.1783	25.8262	24.1047	1.5305
lateral	5.8346	3.6982	2.1804	0
lateral	5.0254	3.1163	1.9186	0
lateral	7.2618	5.0706	2.279	0
lateral	5.9335	4.1477	1.8112	0
lateral	5.8122	3.226	2.5965	0
lateral	6.7605	4.1673	2.6427	0
lateral	11.2544	6.3604	4.9249	0
lateral	7.7364	4.9921	2.7787	0
lateral	9.1661	5.7843	3.4304	0
lateral	10.476	6.2853	4.2342	0
lateral	9.6994	5.7937	3.9733	0
lateral	8.3275	4.9939	3.4028	0
lateral	7.0038	4.3	2.7147	0
lateral	7.0631	4.619	2.4754	0
lateral	6.7066	4.0356	2.7282	0
lateral	7.3274	4.5578	2.828	0
lateral	8.4714	5.4524	3.0802	0
lateral	5.4189	3.2976	2.1694	0
lateral	18.4772	10.0625	8.5377	0
lateral	14.2035	9.2622	5.003	0
lateral	7.159	3.6176	3.6222	0
lateral	11.6953	7.2561	4.4909	0
lateral	12.805	7.8827	4.9924	0
lateral	12.1075	7.796	4.3967	0
lateral	6.7424	4.0738	2.6929	0
lateral	10.1211	5.8468	4.2944	0
lateral	13.7506	8.0515	5.6948	0
lateral	16.3902	11.0413	5.4598	0
lateral	24.7903	14.8559	9.8965	0
lateral	22.154	13.1139	9.0883	0
lateral	19.1311	11.6866	7.5304	0
lateral	20.312	11.9158	8.354	0.1354
lateral	23.8308	14.9253	8.8669	0.0742
lateral	27.9525	16.2583	11.3933	0.3639
lateral	18.094	10.4838	7.4338	0.1862
lateral	16.6169	9.4937	7.1731	0
lateral	20.477	11.5089	9.0219	0
lateral	31.886	21.4963	9.6044	0.8429
lateral	21.7022	12.7825	9.0513	0
lateral	28.6187	16.5437	11.9103	0.2342
lateral	26.4865	14.3688	11.4977	0.634
lateral	30.0489	18.0629	12.146	0
lateral	19.9768	12.0562	7.7882	0.1806
lateral	29.8422	18.6735	10.5031	0.7246
lateral	21.6083	12.6418	8.9183	0.2045
lateral	28.0751	16.0975	11.6868	0.3285
lateral	49.1119	30.9956	17.8378	0.5331
lateral	39.295	19.6325	17.7954	1.9125
lateral	51.1856	28.6047	19.409	3.2802
lateral	33.1612	17.8527	14.5534	0.979
lateral	39.0271	21.3811	16.3046	1.4946
lateral	33.2959	20.1751	12.7981	0.4064
lateral	34.3397	17.168	17.0736	0.2584
lateral	30.6996	16.6308	13.5233	0.6103
lateral	33.9047	21.0386	12.6567	0.3503
lateral	37.9636	22.4552	14.0508	1.5442
lateral	39.1259	18.8503	17.176	3.2409
lateral	41.5079	25.786	13.8565	1.8539
lateral	46.6332	24.1696	19.9407	2.9638
lateral	47.7114	25.9954	20.3807	1.8706
lateral	29.5903	17.2495	10.7325	1.7403
lateral	32.3968	18.963	13.3436	0.3228
lateral	38.5912	22.383	15.2172	1.0983
lateral	31.3005	17.9906	10.6673	2.7947
lateral	28.7607	16.208	11.7576	0.9441
lateral	32.2372	18.9448	11.9647	1.5319
lateral	69.7282	46.9477	22.1143	0.8421
lateral	50.9399	33.2117	16.794	1.1462
lateral	65.9174	49.508	15.587	0.9306
lateral	61.5746	39.4546	20.0121	2.3072
lateral	69.4259	46.1271	19.7678	3.6873
lateral	64.5101	45.8833	18.1723	0.6379
lateral	49.2006	34.3592	14.9234	0
lateral	53.0193	36.5745	15.86	0.8095
lateral	60.2433	42.5402	16.8212	1.0318
lateral	88.7237	54.9044	29.1284	4.8635
lateral	75.7806	49.2942	24.8702	1.7541
lateral	68.9948	45.6419	22.3674	1.2497
lateral	72.7059	49.501	20.9828	2.3742
lateral	78.551	56.1435	21.9608	0.595
lateral	88.7437	61.4271	26.5852	0.9319
lateral	70.3079	40.1896	24.5594	5.7885
lateral	71.7209	39.363	29.8844	2.604
lateral	81.6084	53.8586	25.9414	1.9503
lateral	89.7651	55.9453	30.6553	3.3219
lateral	63.7881	44.2749	18.1467	1.5088
lateral	44.1235	28.9923	13.5821	1.656
lateral	54.9272	36.0791	17.3302	1.6876
lateral	47.6361	30.2249	17.5655	0
lateral	57.8873	36.5605	16.8929	4.5871
lateral	59.1181	40.8027	15.4834	2.9443
lateral	59.3937	36.1878	20.5051	2.8633
lateral	56.6251	39.5271	16.6721	0.5339
lateral	49.8949	26.9292	15.6548	7.4818
lateral	61.2376	36.0364	22.7175	2.5398
lateral	51.5551	29.2555	20.3623	2.0522
lateral	56.827	34.5538	18.4252	3.98
lateral	60.3608	35.0331	20.7626	4.7186
lateral	49.2363	29.0262	16.5124	3.8268
lateral	100.435	54.6019	32.9705	13.0283
lateral	57.7162	41.997	15.9014	0
lateral	55.8695	38.3583	16.9138	0.8062
lateral	72.1937	45.3427	24.3529	2.5706
lateral	62.219	32.1861	27.2809	2.9769
lateral	46.2591	30.8543	15.4032	0.1703
lateral	53.3462	33.1726	19.7235	0.5282
lateral	40.9476	18.353	20.4267	2.2875
lateral	43.1717	27.7257	15.5003	0.0883
lateral	45.8712	28.035	14.6387	3.2952
lateral	36.7862	21.077	15.427	0.4239
lateral	64.9648	36.1418	25.357	3.5936
lateral	59.7465	34.9886	21.8583	3.0709
lateral	55.3612	28.8756	23.3456	3.2399
lateral	47.4496	27.1256	18.62	1.8002
lateral	51.6537	31.3442	17.8035	2.6151
lateral	36.7976	23.3006	12.9046	0.6933
lateral	42.4564	29.3274	12.2749	0.9751
lateral	78.7645	51.7145	25.1476	2.0975
lateral	43.6515	23.5887	17.0279	3.1568
lateral	65.8721	42.7843	20.0877	3.1304
lateral	51.1379	31.2014	18.9358	1.0996
lateral	66.0054	40.4429	24.6368	1.1045
lateral	72.9579	44.7327	21.3804	6.915
lateral	70.0952	40.1114	26.2931	3.8452
lateral	57.1419	30.8447	18.3993	8.0239
lateral	52.714	38.5954	14.2855	0
lateral	60.0112	27.4043	28.1416	4.6161
lateral	77.5849	46.7469	28.5891	2.4099
lateral	65.3993	33.6014	27.7956	4.1099
lateral	80.8838	54.0675	26.7291	0.3287
lateral	47.0549	29.63	17.5287	0
lateral	59.402	30.2006	24.056	5.2378
lateral	60.1717	34.5471	23.1241	2.6369
lateral	58.0055	28.3008	26.6339	3.1917
lateral	59.2009	36.8972	18.4019	4.0985
lateral	56.9349	38.607	17.6679	0.7999
lateral	66.6537	41.746	21.9779	3.0147
lateral	60.2741	35.5007	23.4083	1.5523
lateral	64.9128	46.3378	18.7109	0
lateral	55.9714	33.1907	21.3141	1.6245
lateral	55.1114	32.8991	18.8737	3.5432
lateral	44.1792	23.1518	16.3212	4.8182
lateral	48.5668	25.3749	20.2124	3.0872
lateral	55.3262	29.6424	23.4647	2.3876
lateral	41.7408	23.4411	15.9922	2.421
lateral	50.0398	29.3075	17.0567	3.795
lateral	57.2972	32.2448	23.3006	1.8802
lateral	47.8453	30.1615	17.8509	0
lateral	64.9457	35.1941	26.9582	2.9404
